# Supplementary material for: SpatialLeiden: spatially aware Leiden clustering
Source: Genome Biol. 2025 Feb 7;26:24. doi: 10.1186/s13059-025-03489-7 (PMC11804054; doi:10.1186/s13059-025-03489-7)
Supplement: Supplementary file 2 — Additional File 2: Source data. Data to reproduce Fig. 1c, 2 , and S8. [file 13059_2025_3489_MOESM2_ESM.xlsx]

## Sheet: ARI Visium DLPFC Fig. 1c
Sample	BayesSpace	SpaGCN	Leiden HVG PCA	Leiden SVG PCA	Leiden SVG msPCA	SpatialLeiden HVG PCA	SpatialLeiden SVG PCA	SpatialLeiden SVG msPCA
Br5292_151507	0.476697	0.422921	0.35832	0.371994	0.39737	0.482612	0.48383	0.461287
Br5292_151508	0.479488	0.436305	0.344949	0.314537	0.361393	0.435435	0.441886	0.460336
Br5292_151509	0.446972	0.42216	0.275478	0.382408	0.418302	0.365155	0.438475	0.413805
Br5292_151510	0.442059	0.453249	0.33321	0.34133	0.359621	0.477019	0.466435	0.396261
Br5595_151669	0.458646	0.393941	0.243192	0.375324	0.339318	0.286361	0.277587	0.377622
Br5595_151670	0.427259	0.131486	0.251918	0.210873	0.317781	0.315622	0.375001	0.373813
Br5595_151671	0.730166	0.537518	0.388923	0.440798	0.542675	0.517279	0.539238	0.557691
Br5595_151672	0.435038	0.453184	0.405966	0.382289	0.453172	0.544232	0.5257	0.54989
Br8100_151673	0.558776	0.439335	0.312213	0.295858	0.406539	0.503918	0.493991	0.525947
Br8100_151674	0.295581	0.385475	0.364643	0.356014	0.352065	0.448343	0.433919	0.438095
Br8100_151675	0.515905	0.432218	0.276112	0.33326	0.362597	0.453641	0.425693	0.431186
Br8100_151676	0.298685	0.518332	0.213684	0.277991	0.297025	0.421602	0.391659	0.410045
Median	0.452809	0.434261	0.322712	0.348672	0.361995	0.450992	0.440181	0.434641

## Sheet: NMI Visium DLPFC Fig. 1c
Sample	BayesSpace	SpaGCN	Leiden HVG PCA	Leiden SVG PCA	Leiden SVG msPCA	SpatialLeiden HVG PCA	SpatialLeiden SVG PCA	SpatialLeiden SVG msPCA
Br5292_151507	0.629762	0.528763	0.437439	0.475763	0.512693	0.569918	0.6024	0.603397
Br5292_151508	0.615919	0.544661	0.41848	0.419379	0.454718	0.563738	0.563349	0.577776
Br5292_151509	0.609414	0.541989	0.431275	0.476498	0.510043	0.569204	0.593822	0.58566
Br5292_151510	0.56657	0.546349	0.426639	0.434053	0.477162	0.580511	0.581252	0.558699
Br5595_151669	0.590863	0.534648	0.297479	0.46007	0.471336	0.47187	0.481953	0.520512
Br5595_151670	0.544703	0.316129	0.340831	0.322607	0.389898	0.46419	0.490413	0.49276
Br5595_151671	0.681986	0.642285	0.471651	0.504534	0.56529	0.628435	0.647015	0.665939
Br5595_151672	0.590144	0.548933	0.480584	0.471242	0.522843	0.637471	0.641908	0.657571
Br8100_151673	0.695497	0.561379	0.446572	0.451305	0.507033	0.627274	0.615313	0.647505
Br8100_151674	0.483146	0.497121	0.447043	0.450734	0.441445	0.555382	0.548522	0.561407
Br8100_151675	0.680612	0.541257	0.41885	0.420018	0.475102	0.56916	0.53699	0.547272
Br8100_151676	0.496498	0.634023	0.35307	0.388623	0.428794	0.544395	0.524275	0.534075
Median	0.600139	0.543325	0.428957	0.451019	0.476132	0.569182	0.572301	0.569592

## Sheet: NMI Fig. 2
Technology	Sample	Neighborhood	Feature Selection	Dimensionality Reduction	Seed	NMI
BaristaSeq	Slice_1	Delaunay		PCA	0	0.666719
BaristaSeq	Slice_1	Delaunay		PCA	1	0.698797
BaristaSeq	Slice_1	Delaunay		PCA	2	0.707854
BaristaSeq	Slice_1	Delaunay		PCA	3	0.683407
BaristaSeq	Slice_1	Delaunay		PCA	4	0.70002
BaristaSeq	Slice_1	Delaunay		msPCA	0	0.727371
BaristaSeq	Slice_1	Delaunay		msPCA	1	0.682738
BaristaSeq	Slice_1	Delaunay		msPCA	2	0.683228
BaristaSeq	Slice_1	Delaunay		msPCA	3	0.738485
BaristaSeq	Slice_1	Delaunay		msPCA	4	0.694014
BaristaSeq	Slice_1	kNN-10		PCA	0	0.669904
BaristaSeq	Slice_1	kNN-10		PCA	1	0.665469
BaristaSeq	Slice_1	kNN-10		PCA	2	0.674734
BaristaSeq	Slice_1	kNN-10		PCA	3	0.686944
BaristaSeq	Slice_1	kNN-10		PCA	4	0.674815
BaristaSeq	Slice_1	kNN-10		msPCA	0	0.690002
BaristaSeq	Slice_1	kNN-10		msPCA	1	0.678671
BaristaSeq	Slice_1	kNN-10		msPCA	2	0.694987
BaristaSeq	Slice_1	kNN-10		msPCA	3	0.697684
BaristaSeq	Slice_1	kNN-10		msPCA	4	0.693589
BaristaSeq	Slice_2	Delaunay		PCA	0	0.749038
BaristaSeq	Slice_2	Delaunay		PCA	1	0.738743
BaristaSeq	Slice_2	Delaunay		PCA	2	0.72077
BaristaSeq	Slice_2	Delaunay		PCA	3	0.760463
BaristaSeq	Slice_2	Delaunay		PCA	4	0.702027
BaristaSeq	Slice_2	Delaunay		msPCA	0	0.7573
BaristaSeq	Slice_2	Delaunay		msPCA	1	0.761763
BaristaSeq	Slice_2	Delaunay		msPCA	2	0.768229
BaristaSeq	Slice_2	Delaunay		msPCA	3	0.709243
BaristaSeq	Slice_2	Delaunay		msPCA	4	0.743219
BaristaSeq	Slice_2	kNN-10		PCA	0	0.724645
BaristaSeq	Slice_2	kNN-10		PCA	1	0.728557
BaristaSeq	Slice_2	kNN-10		PCA	2	0.729452
BaristaSeq	Slice_2	kNN-10		PCA	3	0.699437
BaristaSeq	Slice_2	kNN-10		PCA	4	0.741663
BaristaSeq	Slice_2	kNN-10		msPCA	0	0.720556
BaristaSeq	Slice_2	kNN-10		msPCA	1	0.728876
BaristaSeq	Slice_2	kNN-10		msPCA	2	0.734509
BaristaSeq	Slice_2	kNN-10		msPCA	3	0.688375
BaristaSeq	Slice_2	kNN-10		msPCA	4	0.705661
BaristaSeq	Slice_3	Delaunay		PCA	0	0.63745
BaristaSeq	Slice_3	Delaunay		PCA	1	0.636355
BaristaSeq	Slice_3	Delaunay		PCA	2	0.601655
BaristaSeq	Slice_3	Delaunay		PCA	3	0.619828
BaristaSeq	Slice_3	Delaunay		PCA	4	0.624196
BaristaSeq	Slice_3	Delaunay		msPCA	0	0.614055
BaristaSeq	Slice_3	Delaunay		msPCA	1	0.603224
BaristaSeq	Slice_3	Delaunay		msPCA	2	0.63514
BaristaSeq	Slice_3	Delaunay		msPCA	3	0.652328
BaristaSeq	Slice_3	Delaunay		msPCA	4	0.643107
BaristaSeq	Slice_3	kNN-10		PCA	0	0.601212
BaristaSeq	Slice_3	kNN-10		PCA	1	0.652709
BaristaSeq	Slice_3	kNN-10		PCA	2	0.636645
BaristaSeq	Slice_3	kNN-10		PCA	3	0.600835
BaristaSeq	Slice_3	kNN-10		PCA	4	0.649994
BaristaSeq	Slice_3	kNN-10		msPCA	0	0.597021
BaristaSeq	Slice_3	kNN-10		msPCA	1	0.609569
BaristaSeq	Slice_3	kNN-10		msPCA	2	0.614638
BaristaSeq	Slice_3	kNN-10		msPCA	3	0.659548
BaristaSeq	Slice_3	kNN-10		msPCA	4	0.60534
MERFISH	MERFISH_0.04	Delaunay		PCA	0	0.522824
MERFISH	MERFISH_0.04	Delaunay		PCA	1	0.573269
MERFISH	MERFISH_0.04	Delaunay		PCA	2	0.52046
MERFISH	MERFISH_0.04	Delaunay		PCA	3	0.469646
MERFISH	MERFISH_0.04	Delaunay		PCA	4	0.494216
MERFISH	MERFISH_0.04	Delaunay		msPCA	0	0.475413
MERFISH	MERFISH_0.04	Delaunay		msPCA	1	0.565636
MERFISH	MERFISH_0.04	Delaunay		msPCA	2	0.468137
MERFISH	MERFISH_0.04	Delaunay		msPCA	3	0.488006
MERFISH	MERFISH_0.04	Delaunay		msPCA	4	0.524298
MERFISH	MERFISH_0.04	kNN-10		PCA	0	0.529502
MERFISH	MERFISH_0.04	kNN-10		PCA	1	0.580195
MERFISH	MERFISH_0.04	kNN-10		PCA	2	0.550705
MERFISH	MERFISH_0.04	kNN-10		PCA	3	0.578584
MERFISH	MERFISH_0.04	kNN-10		PCA	4	0.565933
MERFISH	MERFISH_0.04	kNN-10		msPCA	0	0.614681
MERFISH	MERFISH_0.04	kNN-10		msPCA	1	0.636266
MERFISH	MERFISH_0.04	kNN-10		msPCA	2	0.636834
MERFISH	MERFISH_0.04	kNN-10		msPCA	3	0.61141
MERFISH	MERFISH_0.04	kNN-10		msPCA	4	0.643346
MERFISH	MERFISH_0.09	Delaunay		PCA	0	0.577941
MERFISH	MERFISH_0.09	Delaunay		PCA	1	0.562298
MERFISH	MERFISH_0.09	Delaunay		PCA	2	0.589501
MERFISH	MERFISH_0.09	Delaunay		PCA	3	0.58281
MERFISH	MERFISH_0.09	Delaunay		PCA	4	0.572469
MERFISH	MERFISH_0.09	Delaunay		msPCA	0	0.529047
MERFISH	MERFISH_0.09	Delaunay		msPCA	1	0.530728
MERFISH	MERFISH_0.09	Delaunay		msPCA	2	0.536148
MERFISH	MERFISH_0.09	Delaunay		msPCA	3	0.53657
MERFISH	MERFISH_0.09	Delaunay		msPCA	4	0.56224
MERFISH	MERFISH_0.09	kNN-10		PCA	0	0.626927
MERFISH	MERFISH_0.09	kNN-10		PCA	1	0.625683
MERFISH	MERFISH_0.09	kNN-10		PCA	2	0.64146
MERFISH	MERFISH_0.09	kNN-10		PCA	3	0.652547
MERFISH	MERFISH_0.09	kNN-10		PCA	4	0.611765
MERFISH	MERFISH_0.09	kNN-10		msPCA	0	0.579992
MERFISH	MERFISH_0.09	kNN-10		msPCA	1	0.590878
MERFISH	MERFISH_0.09	kNN-10		msPCA	2	0.585735
MERFISH	MERFISH_0.09	kNN-10		msPCA	3	0.589318
MERFISH	MERFISH_0.09	kNN-10		msPCA	4	0.597747
MERFISH	MERFISH_0.14	Delaunay		PCA	0	0.443833
MERFISH	MERFISH_0.14	Delaunay		PCA	1	0.489967
MERFISH	MERFISH_0.14	Delaunay		PCA	2	0.500493
MERFISH	MERFISH_0.14	Delaunay		PCA	3	0.486418
MERFISH	MERFISH_0.14	Delaunay		PCA	4	0.477846
MERFISH	MERFISH_0.14	Delaunay		msPCA	0	0.498513
MERFISH	MERFISH_0.14	Delaunay		msPCA	1	0.516068
MERFISH	MERFISH_0.14	Delaunay		msPCA	2	0.500516
MERFISH	MERFISH_0.14	Delaunay		msPCA	3	0.486514
MERFISH	MERFISH_0.14	Delaunay		msPCA	4	0.485642
MERFISH	MERFISH_0.14	kNN-10		PCA	0	0.507009
MERFISH	MERFISH_0.14	kNN-10		PCA	1	0.534695
MERFISH	MERFISH_0.14	kNN-10		PCA	2	0.501513
MERFISH	MERFISH_0.14	kNN-10		PCA	3	0.52724
MERFISH	MERFISH_0.14	kNN-10		PCA	4	0.500968
MERFISH	MERFISH_0.14	kNN-10		msPCA	0	0.523532
MERFISH	MERFISH_0.14	kNN-10		msPCA	1	0.513417
MERFISH	MERFISH_0.14	kNN-10		msPCA	2	0.505056
MERFISH	MERFISH_0.14	kNN-10		msPCA	3	0.542244
MERFISH	MERFISH_0.14	kNN-10		msPCA	4	0.501034
MERFISH	MERFISH_0.19	Delaunay		PCA	0	0.620774
MERFISH	MERFISH_0.19	Delaunay		PCA	1	0.609289
MERFISH	MERFISH_0.19	Delaunay		PCA	2	0.541636
MERFISH	MERFISH_0.19	Delaunay		PCA	3	0.614803
MERFISH	MERFISH_0.19	Delaunay		PCA	4	0.588811
MERFISH	MERFISH_0.19	Delaunay		msPCA	0	0.637575
MERFISH	MERFISH_0.19	Delaunay		msPCA	1	0.601769
MERFISH	MERFISH_0.19	Delaunay		msPCA	2	0.623948
MERFISH	MERFISH_0.19	Delaunay		msPCA	3	0.595105
MERFISH	MERFISH_0.19	Delaunay		msPCA	4	0.56733
MERFISH	MERFISH_0.19	kNN-10		PCA	0	0.601533
MERFISH	MERFISH_0.19	kNN-10		PCA	1	0.537177
MERFISH	MERFISH_0.19	kNN-10		PCA	2	0.613923
MERFISH	MERFISH_0.19	kNN-10		PCA	3	0.569419
MERFISH	MERFISH_0.19	kNN-10		PCA	4	0.602496
MERFISH	MERFISH_0.19	kNN-10		msPCA	0	0.560946
MERFISH	MERFISH_0.19	kNN-10		msPCA	1	0.53378
MERFISH	MERFISH_0.19	kNN-10		msPCA	2	0.59176
MERFISH	MERFISH_0.19	kNN-10		msPCA	3	0.595111
MERFISH	MERFISH_0.19	kNN-10		msPCA	4	0.581105
MERFISH	MERFISH_0.24	Delaunay		PCA	0	0.576856
MERFISH	MERFISH_0.24	Delaunay		PCA	1	0.602938
MERFISH	MERFISH_0.24	Delaunay		PCA	2	0.619007
MERFISH	MERFISH_0.24	Delaunay		PCA	3	0.616807
MERFISH	MERFISH_0.24	Delaunay		PCA	4	0.646495
MERFISH	MERFISH_0.24	Delaunay		msPCA	0	0.548453
MERFISH	MERFISH_0.24	Delaunay		msPCA	1	0.594817
MERFISH	MERFISH_0.24	Delaunay		msPCA	2	0.585583
MERFISH	MERFISH_0.24	Delaunay		msPCA	3	0.636161
MERFISH	MERFISH_0.24	Delaunay		msPCA	4	0.578083
MERFISH	MERFISH_0.24	kNN-10		PCA	0	0.671065
MERFISH	MERFISH_0.24	kNN-10		PCA	1	0.654912
MERFISH	MERFISH_0.24	kNN-10		PCA	2	0.683965
MERFISH	MERFISH_0.24	kNN-10		PCA	3	0.663035
MERFISH	MERFISH_0.24	kNN-10		PCA	4	0.669707
MERFISH	MERFISH_0.24	kNN-10		msPCA	0	0.659321
MERFISH	MERFISH_0.24	kNN-10		msPCA	1	0.643744
MERFISH	MERFISH_0.24	kNN-10		msPCA	2	0.678699
MERFISH	MERFISH_0.24	kNN-10		msPCA	3	0.686935
MERFISH	MERFISH_0.24	kNN-10		msPCA	4	0.671428
STARmap	20180417_BZ5_control	Delaunay		PCA	0	0.634817
STARmap	20180417_BZ5_control	Delaunay		PCA	1	0.633064
STARmap	20180417_BZ5_control	Delaunay		PCA	2	0.594474
STARmap	20180417_BZ5_control	Delaunay		PCA	3	0.612908
STARmap	20180417_BZ5_control	Delaunay		PCA	4	0.636364
STARmap	20180417_BZ5_control	Delaunay		msPCA	0	0.620402
STARmap	20180417_BZ5_control	Delaunay		msPCA	1	0.61739
STARmap	20180417_BZ5_control	Delaunay		msPCA	2	0.603161
STARmap	20180417_BZ5_control	Delaunay		msPCA	3	0.595605
STARmap	20180417_BZ5_control	Delaunay		msPCA	4	0.563164
STARmap	20180417_BZ5_control	kNN-10		PCA	0	0.660936
STARmap	20180417_BZ5_control	kNN-10		PCA	1	0.7047
STARmap	20180417_BZ5_control	kNN-10		PCA	2	0.676995
STARmap	20180417_BZ5_control	kNN-10		PCA	3	0.756185
STARmap	20180417_BZ5_control	kNN-10		PCA	4	0.765551
STARmap	20180417_BZ5_control	kNN-10		msPCA	0	0.693311
STARmap	20180417_BZ5_control	kNN-10		msPCA	1	0.739709
STARmap	20180417_BZ5_control	kNN-10		msPCA	2	0.703531
STARmap	20180417_BZ5_control	kNN-10		msPCA	3	0.70099
STARmap	20180417_BZ5_control	kNN-10		msPCA	4	0.716459
STARmap	20180419_BZ9_control	Delaunay		PCA	0	0.42719
STARmap	20180419_BZ9_control	Delaunay		PCA	1	0.494894
STARmap	20180419_BZ9_control	Delaunay		PCA	2	0.428129
STARmap	20180419_BZ9_control	Delaunay		PCA	3	0.478905
STARmap	20180419_BZ9_control	Delaunay		PCA	4	0.450881
STARmap	20180419_BZ9_control	Delaunay		msPCA	0	0.561501
STARmap	20180419_BZ9_control	Delaunay		msPCA	1	0.554625
STARmap	20180419_BZ9_control	Delaunay		msPCA	2	0.5562
STARmap	20180419_BZ9_control	Delaunay		msPCA	3	0.564538
STARmap	20180419_BZ9_control	Delaunay		msPCA	4	0.484645
STARmap	20180419_BZ9_control	kNN-10		PCA	0	0.509315
STARmap	20180419_BZ9_control	kNN-10		PCA	1	0.511382
STARmap	20180419_BZ9_control	kNN-10		PCA	2	0.501303
STARmap	20180419_BZ9_control	kNN-10		PCA	3	0.478462
STARmap	20180419_BZ9_control	kNN-10		PCA	4	0.512651
STARmap	20180419_BZ9_control	kNN-10		msPCA	0	0.554673
STARmap	20180419_BZ9_control	kNN-10		msPCA	1	0.514374
STARmap	20180419_BZ9_control	kNN-10		msPCA	2	0.542961
STARmap	20180419_BZ9_control	kNN-10		msPCA	3	0.515683
STARmap	20180419_BZ9_control	kNN-10		msPCA	4	0.512068
STARmap	20180424_BZ14_control	Delaunay		PCA	0	0.645298
STARmap	20180424_BZ14_control	Delaunay		PCA	1	0.621405
STARmap	20180424_BZ14_control	Delaunay		PCA	2	0.577592
STARmap	20180424_BZ14_control	Delaunay		PCA	3	0.609915
STARmap	20180424_BZ14_control	Delaunay		PCA	4	0.645711
STARmap	20180424_BZ14_control	Delaunay		msPCA	0	0.601472
STARmap	20180424_BZ14_control	Delaunay		msPCA	1	0.660232
STARmap	20180424_BZ14_control	Delaunay		msPCA	2	0.626406
STARmap	20180424_BZ14_control	Delaunay		msPCA	3	0.644927
STARmap	20180424_BZ14_control	Delaunay		msPCA	4	0.638943
STARmap	20180424_BZ14_control	kNN-10		PCA	0	0.635675
STARmap	20180424_BZ14_control	kNN-10		PCA	1	0.673334
STARmap	20180424_BZ14_control	kNN-10		PCA	2	0.597847
STARmap	20180424_BZ14_control	kNN-10		PCA	3	0.617499
STARmap	20180424_BZ14_control	kNN-10		PCA	4	0.62454
STARmap	20180424_BZ14_control	kNN-10		msPCA	0	0.624601
STARmap	20180424_BZ14_control	kNN-10		msPCA	1	0.612204
STARmap	20180424_BZ14_control	kNN-10		msPCA	2	0.629602
STARmap	20180424_BZ14_control	kNN-10		msPCA	3	0.652861
STARmap	20180424_BZ14_control	kNN-10		msPCA	4	0.695952
STARmap1k	STARmap_20180505_BY3_1k	Delaunay		PCA	0	0.646643
STARmap1k	STARmap_20180505_BY3_1k	Delaunay		PCA	1	0.571223
STARmap1k	STARmap_20180505_BY3_1k	Delaunay		PCA	2	0.585939
STARmap1k	STARmap_20180505_BY3_1k	Delaunay		PCA	3	0.569842
STARmap1k	STARmap_20180505_BY3_1k	Delaunay		PCA	4	0.568803
STARmap1k	STARmap_20180505_BY3_1k	Delaunay		msPCA	0	0.651314
STARmap1k	STARmap_20180505_BY3_1k	Delaunay		msPCA	1	0.662169
STARmap1k	STARmap_20180505_BY3_1k	Delaunay		msPCA	2	0.652357
STARmap1k	STARmap_20180505_BY3_1k	Delaunay		msPCA	3	0.661273
STARmap1k	STARmap_20180505_BY3_1k	Delaunay		msPCA	4	0.673977
STARmap1k	STARmap_20180505_BY3_1k	kNN-10		PCA	0	0.639278
STARmap1k	STARmap_20180505_BY3_1k	kNN-10		PCA	1	0.649694
STARmap1k	STARmap_20180505_BY3_1k	kNN-10		PCA	2	0.681636
STARmap1k	STARmap_20180505_BY3_1k	kNN-10		PCA	3	0.670142
STARmap1k	STARmap_20180505_BY3_1k	kNN-10		PCA	4	0.649111
STARmap1k	STARmap_20180505_BY3_1k	kNN-10		msPCA	0	0.661825
STARmap1k	STARmap_20180505_BY3_1k	kNN-10		msPCA	1	0.657958
STARmap1k	STARmap_20180505_BY3_1k	kNN-10		msPCA	2	0.649492
STARmap1k	STARmap_20180505_BY3_1k	kNN-10		msPCA	3	0.646336
STARmap1k	STARmap_20180505_BY3_1k	kNN-10		msPCA	4	0.671364
StereoSeq	E10.5_E1S1.MOSTA	square	HVG	PCA	0	0.603663
StereoSeq	E10.5_E1S1.MOSTA	square	HVG	PCA	1	0.608261
StereoSeq	E10.5_E1S1.MOSTA	square	HVG	PCA	2	0.595505
StereoSeq	E10.5_E1S1.MOSTA	square	HVG	PCA	3	0.615632
StereoSeq	E10.5_E1S1.MOSTA	square	HVG	PCA	4	0.616452
StereoSeq	E10.5_E1S1.MOSTA	square	SVG	PCA	0	0.636942
StereoSeq	E10.5_E1S1.MOSTA	square	SVG	PCA	1	0.653363
StereoSeq	E10.5_E1S1.MOSTA	square	SVG	PCA	2	0.642986
StereoSeq	E10.5_E1S1.MOSTA	square	SVG	PCA	3	0.655206
StereoSeq	E10.5_E1S1.MOSTA	square	SVG	PCA	4	0.650974
StereoSeq	E10.5_E1S1.MOSTA	square	SVG	msPCA	0	0.57167
StereoSeq	E10.5_E1S1.MOSTA	square	SVG	msPCA	1	0.601269
StereoSeq	E10.5_E1S1.MOSTA	square	SVG	msPCA	2	0.585735
StereoSeq	E10.5_E1S1.MOSTA	square	SVG	msPCA	3	0.575771
StereoSeq	E10.5_E1S1.MOSTA	square	SVG	msPCA	4	0.586775
StereoSeq	E10.5_E1S2.MOSTA	square	HVG	PCA	0	0.456454
StereoSeq	E10.5_E1S2.MOSTA	square	HVG	PCA	1	0.41591
StereoSeq	E10.5_E1S2.MOSTA	square	HVG	PCA	2	0.445528
StereoSeq	E10.5_E1S2.MOSTA	square	HVG	PCA	3	0.491591
StereoSeq	E10.5_E1S2.MOSTA	square	HVG	PCA	4	0.454128
StereoSeq	E10.5_E1S2.MOSTA	square	SVG	PCA	0	0.556929
StereoSeq	E10.5_E1S2.MOSTA	square	SVG	PCA	1	0.555459
StereoSeq	E10.5_E1S2.MOSTA	square	SVG	PCA	2	0.556163
StereoSeq	E10.5_E1S2.MOSTA	square	SVG	PCA	3	0.561804
StereoSeq	E10.5_E1S2.MOSTA	square	SVG	PCA	4	0.557245
StereoSeq	E10.5_E1S2.MOSTA	square	SVG	msPCA	0	0.510646
StereoSeq	E10.5_E1S2.MOSTA	square	SVG	msPCA	1	0.525554
StereoSeq	E10.5_E1S2.MOSTA	square	SVG	msPCA	2	0.507059
StereoSeq	E10.5_E1S2.MOSTA	square	SVG	msPCA	3	0.527198
StereoSeq	E10.5_E1S2.MOSTA	square	SVG	msPCA	4	0.515283
StereoSeq	E10.5_E1S3.MOSTA	square	HVG	PCA	0	0.60551
StereoSeq	E10.5_E1S3.MOSTA	square	HVG	PCA	1	0.613591
StereoSeq	E10.5_E1S3.MOSTA	square	HVG	PCA	2	0.617259
StereoSeq	E10.5_E1S3.MOSTA	square	HVG	PCA	3	0.596973
StereoSeq	E10.5_E1S3.MOSTA	square	HVG	PCA	4	0.622174
StereoSeq	E10.5_E1S3.MOSTA	square	SVG	PCA	0	0.632186
StereoSeq	E10.5_E1S3.MOSTA	square	SVG	PCA	1	0.632059
StereoSeq	E10.5_E1S3.MOSTA	square	SVG	PCA	2	0.657539
StereoSeq	E10.5_E1S3.MOSTA	square	SVG	PCA	3	0.636857
StereoSeq	E10.5_E1S3.MOSTA	square	SVG	PCA	4	0.655607
StereoSeq	E10.5_E1S3.MOSTA	square	SVG	msPCA	0	0.564939
StereoSeq	E10.5_E1S3.MOSTA	square	SVG	msPCA	1	0.577938
StereoSeq	E10.5_E1S3.MOSTA	square	SVG	msPCA	2	0.5633
StereoSeq	E10.5_E1S3.MOSTA	square	SVG	msPCA	3	0.583586
StereoSeq	E10.5_E1S3.MOSTA	square	SVG	msPCA	4	0.564909
StereoSeq	E10.5_E2S1.MOSTA	square	HVG	PCA	0	0.634548
StereoSeq	E10.5_E2S1.MOSTA	square	HVG	PCA	1	0.645345
StereoSeq	E10.5_E2S1.MOSTA	square	HVG	PCA	2	0.645738
StereoSeq	E10.5_E2S1.MOSTA	square	HVG	PCA	3	0.63003
StereoSeq	E10.5_E2S1.MOSTA	square	HVG	PCA	4	0.637557
StereoSeq	E10.5_E2S1.MOSTA	square	SVG	PCA	0	0.696271
StereoSeq	E10.5_E2S1.MOSTA	square	SVG	PCA	1	0.711448
StereoSeq	E10.5_E2S1.MOSTA	square	SVG	PCA	2	0.691334
StereoSeq	E10.5_E2S1.MOSTA	square	SVG	PCA	3	0.701669
StereoSeq	E10.5_E2S1.MOSTA	square	SVG	PCA	4	0.692338
StereoSeq	E10.5_E2S1.MOSTA	square	SVG	msPCA	0	0.654405
StereoSeq	E10.5_E2S1.MOSTA	square	SVG	msPCA	1	0.64545
StereoSeq	E10.5_E2S1.MOSTA	square	SVG	msPCA	2	0.620372
StereoSeq	E10.5_E2S1.MOSTA	square	SVG	msPCA	3	0.652721
StereoSeq	E10.5_E2S1.MOSTA	square	SVG	msPCA	4	0.655706
StereoSeq	E9.5_E1S1.MOSTA	square	HVG	PCA	0	0.554053
StereoSeq	E9.5_E1S1.MOSTA	square	HVG	PCA	1	0.568477
StereoSeq	E9.5_E1S1.MOSTA	square	HVG	PCA	2	0.56432
StereoSeq	E9.5_E1S1.MOSTA	square	HVG	PCA	3	0.567197
StereoSeq	E9.5_E1S1.MOSTA	square	HVG	PCA	4	0.568949
StereoSeq	E9.5_E1S1.MOSTA	square	SVG	PCA	0	0.597891
StereoSeq	E9.5_E1S1.MOSTA	square	SVG	PCA	1	0.594986
StereoSeq	E9.5_E1S1.MOSTA	square	SVG	PCA	2	0.565785
StereoSeq	E9.5_E1S1.MOSTA	square	SVG	PCA	3	0.569632
StereoSeq	E9.5_E1S1.MOSTA	square	SVG	PCA	4	0.589118
StereoSeq	E9.5_E1S1.MOSTA	square	SVG	msPCA	0	0.585601
StereoSeq	E9.5_E1S1.MOSTA	square	SVG	msPCA	1	0.581865
StereoSeq	E9.5_E1S1.MOSTA	square	SVG	msPCA	2	0.590733
StereoSeq	E9.5_E1S1.MOSTA	square	SVG	msPCA	3	0.610129
StereoSeq	E9.5_E1S1.MOSTA	square	SVG	msPCA	4	0.620589
StereoSeq	E9.5_E2S1.MOSTA	square	HVG	PCA	0	0.608678
StereoSeq	E9.5_E2S1.MOSTA	square	HVG	PCA	1	0.616535
StereoSeq	E9.5_E2S1.MOSTA	square	HVG	PCA	2	0.628423
StereoSeq	E9.5_E2S1.MOSTA	square	HVG	PCA	3	0.607504
StereoSeq	E9.5_E2S1.MOSTA	square	HVG	PCA	4	0.606144
StereoSeq	E9.5_E2S1.MOSTA	square	SVG	PCA	0	0.617894
StereoSeq	E9.5_E2S1.MOSTA	square	SVG	PCA	1	0.601966
StereoSeq	E9.5_E2S1.MOSTA	square	SVG	PCA	2	0.633122
StereoSeq	E9.5_E2S1.MOSTA	square	SVG	PCA	3	0.620123
StereoSeq	E9.5_E2S1.MOSTA	square	SVG	PCA	4	0.609908
StereoSeq	E9.5_E2S1.MOSTA	square	SVG	msPCA	0	0.570699
StereoSeq	E9.5_E2S1.MOSTA	square	SVG	msPCA	1	0.600689
StereoSeq	E9.5_E2S1.MOSTA	square	SVG	msPCA	2	0.591033
StereoSeq	E9.5_E2S1.MOSTA	square	SVG	msPCA	3	0.569679
StereoSeq	E9.5_E2S1.MOSTA	square	SVG	msPCA	4	0.591727
StereoSeq	E9.5_E2S2.MOSTA	square	HVG	PCA	0	0.684042
StereoSeq	E9.5_E2S2.MOSTA	square	HVG	PCA	1	0.696297
StereoSeq	E9.5_E2S2.MOSTA	square	HVG	PCA	2	0.70839
StereoSeq	E9.5_E2S2.MOSTA	square	HVG	PCA	3	0.689563
StereoSeq	E9.5_E2S2.MOSTA	square	HVG	PCA	4	0.69855
StereoSeq	E9.5_E2S2.MOSTA	square	SVG	PCA	0	0.688128
StereoSeq	E9.5_E2S2.MOSTA	square	SVG	PCA	1	0.693278
StereoSeq	E9.5_E2S2.MOSTA	square	SVG	PCA	2	0.700965
StereoSeq	E9.5_E2S2.MOSTA	square	SVG	PCA	3	0.68045
StereoSeq	E9.5_E2S2.MOSTA	square	SVG	PCA	4	0.692109
StereoSeq	E9.5_E2S2.MOSTA	square	SVG	msPCA	0	0.622361
StereoSeq	E9.5_E2S2.MOSTA	square	SVG	msPCA	1	0.615385
StereoSeq	E9.5_E2S2.MOSTA	square	SVG	msPCA	2	0.615645
StereoSeq	E9.5_E2S2.MOSTA	square	SVG	msPCA	3	0.583937
StereoSeq	E9.5_E2S2.MOSTA	square	SVG	msPCA	4	0.608648
StereoSeq	E9.5_E2S3.MOSTA	square	HVG	PCA	0	0.645536
StereoSeq	E9.5_E2S3.MOSTA	square	HVG	PCA	1	0.67097
StereoSeq	E9.5_E2S3.MOSTA	square	HVG	PCA	2	0.644143
StereoSeq	E9.5_E2S3.MOSTA	square	HVG	PCA	3	0.671531
StereoSeq	E9.5_E2S3.MOSTA	square	HVG	PCA	4	0.674515
StereoSeq	E9.5_E2S3.MOSTA	square	SVG	PCA	0	0.691003
StereoSeq	E9.5_E2S3.MOSTA	square	SVG	PCA	1	0.685039
StereoSeq	E9.5_E2S3.MOSTA	square	SVG	PCA	2	0.703108
StereoSeq	E9.5_E2S3.MOSTA	square	SVG	PCA	3	0.714974
StereoSeq	E9.5_E2S3.MOSTA	square	SVG	PCA	4	0.702963
StereoSeq	E9.5_E2S3.MOSTA	square	SVG	msPCA	0	0.673404
StereoSeq	E9.5_E2S3.MOSTA	square	SVG	msPCA	1	0.650375
StereoSeq	E9.5_E2S3.MOSTA	square	SVG	msPCA	2	0.660986
StereoSeq	E9.5_E2S3.MOSTA	square	SVG	msPCA	3	0.644691
StereoSeq	E9.5_E2S3.MOSTA	square	SVG	msPCA	4	0.649259
StereoSeq	E9.5_E2S4.MOSTA	square	HVG	PCA	0	0.647637
StereoSeq	E9.5_E2S4.MOSTA	square	HVG	PCA	1	0.649897
StereoSeq	E9.5_E2S4.MOSTA	square	HVG	PCA	2	0.638187
StereoSeq	E9.5_E2S4.MOSTA	square	HVG	PCA	3	0.665054
StereoSeq	E9.5_E2S4.MOSTA	square	HVG	PCA	4	0.648255
StereoSeq	E9.5_E2S4.MOSTA	square	SVG	PCA	0	0.696752
StereoSeq	E9.5_E2S4.MOSTA	square	SVG	PCA	1	0.685291
StereoSeq	E9.5_E2S4.MOSTA	square	SVG	PCA	2	0.692014
StereoSeq	E9.5_E2S4.MOSTA	square	SVG	PCA	3	0.689535
StereoSeq	E9.5_E2S4.MOSTA	square	SVG	PCA	4	0.683264
StereoSeq	E9.5_E2S4.MOSTA	square	SVG	msPCA	0	0.565893
StereoSeq	E9.5_E2S4.MOSTA	square	SVG	msPCA	1	0.616847
StereoSeq	E9.5_E2S4.MOSTA	square	SVG	msPCA	2	0.610251
StereoSeq	E9.5_E2S4.MOSTA	square	SVG	msPCA	3	0.595937
StereoSeq	E9.5_E2S4.MOSTA	square	SVG	msPCA	4	0.606124
osmFISH	osmfish	Delaunay		PCA	0	0.464327
osmFISH	osmfish	Delaunay		PCA	1	0.471699
osmFISH	osmfish	Delaunay		PCA	2	0.492847
osmFISH	osmfish	Delaunay		PCA	3	0.470192
osmFISH	osmfish	Delaunay		PCA	4	0.482916
osmFISH	osmfish	Delaunay		msPCA	0	0.574156
osmFISH	osmfish	Delaunay		msPCA	1	0.561603
osmFISH	osmfish	Delaunay		msPCA	2	0.584797
osmFISH	osmfish	Delaunay		msPCA	3	0.570539
osmFISH	osmfish	Delaunay		msPCA	4	0.574874
osmFISH	osmfish	kNN-10		PCA	0	0.650661
osmFISH	osmfish	kNN-10		PCA	1	0.656534
osmFISH	osmfish	kNN-10		PCA	2	0.64373
osmFISH	osmfish	kNN-10		PCA	3	0.658032
osmFISH	osmfish	kNN-10		PCA	4	0.644178
osmFISH	osmfish	kNN-10		msPCA	0	0.673872
osmFISH	osmfish	kNN-10		msPCA	1	0.687356
osmFISH	osmfish	kNN-10		msPCA	2	0.715544
osmFISH	osmfish	kNN-10		msPCA	3	0.685657
osmFISH	osmfish	kNN-10		msPCA	4	0.691678

## Sheet: Runtime Metrics Fig. S8
Sample	Neighborhood	Feature Selection	Dimensionality Reduction	Seed	CPU time [s]	wall time [s]	max memory [MB]
E10.5_E2S1.MOSTA	square	HVG	PCA	0	139.001	191	627.11
E10.5_E2S1.MOSTA	square	HVG	PCA	1	115.001	167	606.55
E10.5_E2S1.MOSTA	square	HVG	PCA	2	133.001	190	643.47
E10.5_E2S1.MOSTA	square	HVG	PCA	3	139	200	615.62
E10.5_E2S1.MOSTA	square	HVG	PCA	4	107	166	618.4
E10.5_E1S3.MOSTA	square	HVG	PCA	0	177.001	192	1724.81
E10.5_E1S3.MOSTA	square	HVG	PCA	1	258.001	305	1969.55
E10.5_E1S3.MOSTA	square	HVG	PCA	2	326	301	1223.01
E10.5_E1S3.MOSTA	square	HVG	PCA	3	250	295	1214.75
E10.5_E1S3.MOSTA	square	HVG	PCA	4	235.001	211	1235.75
E10.5_E1S2.MOSTA	square	HVG	PCA	0	280.001	278	1016.21
E10.5_E1S2.MOSTA	square	HVG	PCA	1	457.001	467	1007.4
E10.5_E1S2.MOSTA	square	HVG	PCA	2	172	184	997.71
E10.5_E1S2.MOSTA	square	HVG	PCA	3	461	429	993.93
E10.5_E1S2.MOSTA	square	HVG	PCA	4	284.001	238	995.53
E10.5_E1S1.MOSTA	square	HVG	PCA	0	260.001	220	1671.29
E10.5_E1S1.MOSTA	square	HVG	PCA	1	273	261	1214.45
E10.5_E1S1.MOSTA	square	HVG	PCA	2	250.001	242	1466.67
E10.5_E1S1.MOSTA	square	HVG	PCA	3	275	229	1231.54
E10.5_E1S1.MOSTA	square	HVG	PCA	4	226.001	186	1223.33
E9.5_E2S4.MOSTA	square	HVG	PCA	0	55.0001	62	524.73
E9.5_E2S4.MOSTA	square	HVG	PCA	1	41.0002	41	518.2
E9.5_E2S4.MOSTA	square	HVG	PCA	2	41.0005	44	506.46
E9.5_E2S4.MOSTA	square	HVG	PCA	3	42.0003	48	523.43
E9.5_E2S4.MOSTA	square	HVG	PCA	4	40.0009	41	505.4
E9.5_E2S3.MOSTA	square	HVG	PCA	0	40	47	523.29
E9.5_E2S3.MOSTA	square	HVG	PCA	1	44.0003	50	551.18
E9.5_E2S3.MOSTA	square	HVG	PCA	2	53.0003	59	559.79
E9.5_E2S3.MOSTA	square	HVG	PCA	3	54.0002	54	554.14
E9.5_E2S3.MOSTA	square	HVG	PCA	4	39.0002	38	558.45
E9.5_E2S2.MOSTA	square	HVG	PCA	0	53.0008	94	513.71
E9.5_E2S2.MOSTA	square	HVG	PCA	1	51.0009	63	511.2
E9.5_E2S2.MOSTA	square	HVG	PCA	2	58.0001	97	510.54
E9.5_E2S2.MOSTA	square	HVG	PCA	3	49.0007	64	497.65
E9.5_E2S2.MOSTA	square	HVG	PCA	4	64.0004	63	509.55
E9.5_E2S1.MOSTA	square	HVG	PCA	0	66.0003	77	563.23
E9.5_E2S1.MOSTA	square	HVG	PCA	1	57.0009	70	583.13
E9.5_E2S1.MOSTA	square	HVG	PCA	2	67.0004	85	566.84
E9.5_E2S1.MOSTA	square	HVG	PCA	3	65.0007	83	575.93
E9.5_E2S1.MOSTA	square	HVG	PCA	4	50.0002	65	567.7
E9.5_E1S1.MOSTA	square	HVG	PCA	0	55.0005	65	632.58
E9.5_E1S1.MOSTA	square	HVG	PCA	1	60.0002	83	630.64
E9.5_E1S1.MOSTA	square	HVG	PCA	2	62.0009	75	625.22
E9.5_E1S1.MOSTA	square	HVG	PCA	3	49.001	75	620.69
E9.5_E1S1.MOSTA	square	HVG	PCA	4	87.0009	94	632.3
STARmap_20180505_BY3_1k	Delaunay		PCA	0	25.0004	38	297.75
STARmap_20180505_BY3_1k	kNN-10		PCA	0	26.0001	52	210.1
STARmap_20180505_BY3_1k	Delaunay		PCA	1	28.0001	33	313.96
STARmap_20180505_BY3_1k	kNN-10		PCA	1	23.001	29	0
STARmap_20180505_BY3_1k	Delaunay		PCA	2	27.0001	35	334.53
STARmap_20180505_BY3_1k	kNN-10		PCA	2	27.0005	65	308.29
STARmap_20180505_BY3_1k	Delaunay		PCA	3	27	32	301.93
STARmap_20180505_BY3_1k	kNN-10		PCA	3	26.0006	66	336.58
STARmap_20180505_BY3_1k	Delaunay		PCA	4	27.0002	66	308.81
STARmap_20180505_BY3_1k	kNN-10		PCA	4	26.0004	65	333.86
20180424_BZ14_control	Delaunay		PCA	0	22.0009	57	159.41
20180424_BZ14_control	kNN-10		PCA	0	27.0002	34	292.31
20180424_BZ14_control	Delaunay		PCA	1	23.0005	30	0
20180424_BZ14_control	kNN-10		PCA	1	22.0005	77	232.46
20180424_BZ14_control	Delaunay		PCA	2	23.0007	80	208.18
20180424_BZ14_control	kNN-10		PCA	2	24.0007	85	193.07
20180424_BZ14_control	Delaunay		PCA	3	23.0006	82	194.43
20180424_BZ14_control	kNN-10		PCA	3	23.0007	59	186.04
20180424_BZ14_control	Delaunay		PCA	4	24	79	196.63
20180424_BZ14_control	kNN-10		PCA	4	23.0004	79	201.91
20180419_BZ9_control	Delaunay		PCA	0	24.0009	77	240.88
20180419_BZ9_control	kNN-10		PCA	0	27.0009	37	317.01
20180419_BZ9_control	Delaunay		PCA	1	24.0005	81	216.79
20180419_BZ9_control	kNN-10		PCA	1	24.0004	81	199.37
20180419_BZ9_control	Delaunay		PCA	2	24.0005	83	198.92
20180419_BZ9_control	kNN-10		PCA	2	24.0008	80	200.34
20180419_BZ9_control	Delaunay		PCA	3	24.0003	78	213.07
20180419_BZ9_control	kNN-10		PCA	3	25.0001	75	237.16
20180419_BZ9_control	Delaunay		PCA	4	25.0004	33	309.43
20180419_BZ9_control	kNN-10		PCA	4	28.0004	35	316.11
20180417_BZ5_control	Delaunay		PCA	0	22.0005	66	294.28
20180417_BZ5_control	kNN-10		PCA	0	22.0009	28	0
20180417_BZ5_control	Delaunay		PCA	1	28.0001	35	301.41
20180417_BZ5_control	kNN-10		PCA	1	22.0004	92	184.71
20180417_BZ5_control	Delaunay		PCA	2	23.0001	91	304.2
20180417_BZ5_control	kNN-10		PCA	2	22.0003	28	0
20180417_BZ5_control	Delaunay		PCA	3	23.0005	89	180.56
20180417_BZ5_control	kNN-10		PCA	3	21.0002	88	177.46
20180417_BZ5_control	Delaunay		PCA	4	22.0008	70	297.32
20180417_BZ5_control	kNN-10		PCA	4	24.0005	29	0
osmfish	Delaunay		PCA	0	78.0007	133	335.68
osmfish	kNN-10		PCA	0	67.0003	124	336.01
osmfish	Delaunay		PCA	1	80.0002	137	342.35
osmfish	kNN-10		PCA	1	81.0005	90	322.26
osmfish	Delaunay		PCA	2	92.0002	102	295.34
osmfish	kNN-10		PCA	2	78.0002	132	321.69
osmfish	Delaunay		PCA	3	78.0001	120	317.65
osmfish	kNN-10		PCA	3	57.0006	105	357.51
osmfish	Delaunay		PCA	4	81.0007	111	322.47
osmfish	kNN-10		PCA	4	70.0007	115	317.25
MERFISH_0.24	Delaunay		PCA	0	69.0006	115	344.59
MERFISH_0.24	kNN-10		PCA	0	70.0006	116	333.95
MERFISH_0.24	Delaunay		PCA	1	72.0003	117	340.89
MERFISH_0.24	kNN-10		PCA	1	65	75	350.41
MERFISH_0.24	Delaunay		PCA	2	92.0006	99	295.16
MERFISH_0.24	kNN-10		PCA	2	86.0003	91	310.36
MERFISH_0.24	Delaunay		PCA	3	83.0006	117	340.35
MERFISH_0.24	kNN-10		PCA	3	78.0001	114	363.55
MERFISH_0.24	Delaunay		PCA	4	74.0005	113	346.62
MERFISH_0.24	kNN-10		PCA	4	68.0008	76	356.89
MERFISH_0.19	Delaunay		PCA	0	88.0001	94	347.17
MERFISH_0.19	kNN-10		PCA	0	80.0003	118	369.43
MERFISH_0.19	Delaunay		PCA	1	94.0001	99	350.62
MERFISH_0.19	kNN-10		PCA	1	80.0009	109	369.21
MERFISH_0.19	Delaunay		PCA	2	82.0004	110	329.07
MERFISH_0.19	kNN-10		PCA	2	82.0009	110	346.42
MERFISH_0.19	Delaunay		PCA	3	92.0009	99	300.03
MERFISH_0.19	kNN-10		PCA	3	75.0007	104	346.32
MERFISH_0.19	Delaunay		PCA	4	86.0008	113	346.13
MERFISH_0.19	kNN-10		PCA	4	79.0006	102	365.89
MERFISH_0.14	Delaunay		PCA	0	91.0001	95	311.85
MERFISH_0.14	kNN-10		PCA	0	77.0005	85	354.42
MERFISH_0.14	Delaunay		PCA	1	75.0008	82	344.61
MERFISH_0.14	kNN-10		PCA	1	72.0007	103	366.18
MERFISH_0.14	Delaunay		PCA	2	89.0001	126	330.93
MERFISH_0.14	kNN-10		PCA	2	71.0005	78	346.9
MERFISH_0.14	Delaunay		PCA	3	99.0006	135	353.3
MERFISH_0.14	kNN-10		PCA	3	89.0003	119	363.9
MERFISH_0.14	Delaunay		PCA	4	73.0003	97	334.03
MERFISH_0.14	kNN-10		PCA	4	97.0005	103	300.57
MERFISH_0.09	Delaunay		PCA	0	72.0008	97	347.95
MERFISH_0.09	kNN-10		PCA	0	79.0004	113	372.25
MERFISH_0.09	Delaunay		PCA	1	90.0009	127	340.37
MERFISH_0.09	kNN-10		PCA	1	77.0004	114	364.15
MERFISH_0.09	Delaunay		PCA	2	90.001	124	349.03
MERFISH_0.09	kNN-10		PCA	2	81.0001	105	368.48
MERFISH_0.09	Delaunay		PCA	3	124.001	133	344.08
MERFISH_0.09	kNN-10		PCA	3	91.0001	104	350.57
MERFISH_0.09	Delaunay		PCA	4	96.0001	110	360.78
MERFISH_0.09	kNN-10		PCA	4	95.0005	116	352.32
MERFISH_0.04	Delaunay		PCA	0	61.0004	84	355.55
MERFISH_0.04	kNN-10		PCA	0	51.0004	65	350.36
MERFISH_0.04	Delaunay		PCA	1	75	97	356.5
MERFISH_0.04	kNN-10		PCA	1	69.0008	75	299.59
MERFISH_0.04	Delaunay		PCA	2	72.0005	90	360.03
MERFISH_0.04	kNN-10		PCA	2	78	79	310.34
MERFISH_0.04	Delaunay		PCA	3	71.0008	87	346.1
MERFISH_0.04	kNN-10		PCA	3	70.0005	78	362.67
MERFISH_0.04	Delaunay		PCA	4	74	102	358.28
MERFISH_0.04	kNN-10		PCA	4	56.0009	88	359.13
Slice_3	Delaunay		PCA	0	28.0002	40	321.71
Slice_3	kNN-10		PCA	0	27.0005	56	181.62
Slice_3	Delaunay		PCA	1	31.0001	44	290.9
Slice_3	kNN-10		PCA	1	25.0002	52	196.37
Slice_3	Delaunay		PCA	2	28.0008	51	224.17
Slice_3	kNN-10		PCA	2	29.0005	37	329.18
Slice_3	Delaunay		PCA	3	27.0009	42	305.72
Slice_3	kNN-10		PCA	3	27.0001	33	284.79
Slice_3	Delaunay		PCA	4	33.0004	83	278.56
Slice_3	kNN-10		PCA	4	31.0005	82	242.37
Slice_2	Delaunay		PCA	0	35.0009	88	239.49
Slice_2	kNN-10		PCA	0	31.0003	80	280.16
Slice_2	Delaunay		PCA	1	38.0008	50	334.7
Slice_2	kNN-10		PCA	1	39.0005	49	328.16
Slice_2	Delaunay		PCA	2	36.0005	45	274
Slice_2	kNN-10		PCA	2	31.0008	73	309.65
Slice_2	Delaunay		PCA	3	43.0001	107	319.67
Slice_2	kNN-10		PCA	3	34	41	272.12
Slice_2	Delaunay		PCA	4	35.0009	98	307.4
Slice_2	kNN-10		PCA	4	31.0002	94	339.45
Slice_1	Delaunay		PCA	0	29.001	89	178.32
Slice_1	kNN-10		PCA	0	27.0005	83	189.69
Slice_1	Delaunay		PCA	1	35.0005	46	312.14
Slice_1	kNN-10		PCA	1	28.0002	35	269.61
Slice_1	Delaunay		PCA	2	29.0008	66	303.69
Slice_1	kNN-10		PCA	2	28.0009	59	139.73
Slice_1	Delaunay		PCA	3	31.0004	75	317.28
Slice_1	kNN-10		PCA	3	29.0005	76	279.85
Slice_1	Delaunay		PCA	4	30.0002	74	286.1
Slice_1	kNN-10		PCA	4	30.0006	72	315.5
